# Supplementary material for: Regrowth dynamics and morpho-physiological characteristics of Plantago lanceolata under different defoliation frequencies and intensities
Source: PLoS One. 2024 Sep 6;19(9):e0310009. doi: 10.1371/journal.pone.0310009 (PMC11379316; doi:10.1371/journal.pone.0310009)
Supplement: S1 Dataset — (XLSX) [file pone.0310009.s001.xlsx]

## Sheet: Dataset
Frequency	Intensity	Replicate	Total DM weight per cut per pot (g DM)	Leaf DM weight as % total DM	Stem DM weight as % total DM	DM mass accumulated per period (g/pot)	Phyllochron interval	Growth rate residual leaves (cm/dia)	Growth rate new leaves (cm/dia)	Total number of fully expanded green leaves at cutting	Total numer of new leaves	Stem appearance rate (d/stem)	Total number of stems at cutting	Fm'	Fo'	Fs	Fv'/Fm'	LEF	NPQt	Phi2	PhiNO	PhiNPQ	qL	SPAD	DM (%) at cutting	Crude protein (%)	NDF (%)	Ash (%)	Metabolizable energy (MJ/kg DM)	WSC (g/100 g)
15	5	1	0.3622	99.4	0.6	6.5191	12.3	1.06	0.77	2.7	1	0	0	4485.7	1151.13	1957.63	0.74	14.1	0.69	0.56	0.26	0.18	0.46	41.17	7.5	26.4543	31.0321	19.6964	12.8687	3.912
15	5	2	0.4204	99.2	0.8	7.5672	7.9	1.25	0.97	3.7	2.3	11	0	4772.05	1177.63	2049.87	0.75	14.88	0.61	0.57	0.27	0.16	0.45	39.36	7.1	29.0741	22.6955	18.5489	14.7535	4.068
15	5	3	0.4572	100	0	8.2301	5.6	1.12	1.01	3.7	2.3	0	0	4354.13	1090.67	1745.67	0.75	14.89	0.63	0.6	0.25	0.16	0.51	33.62	6.4	32.1013	24.4302	20.3837	14.3613	3.784
15	5	4	0.4375	100	0	7.8757	4.4	1.34	1.06	4	3	0	0	4444.02	1196.33	1922.22	0.73	14.73	0.84	0.57	0.24	0.19	0.49	36.21	6.3	32.0626	25.6846	20.4277	14.0777	4.144
25	5	1	0.9238	99.5	0.5	10.162	4.3	1.14	1.18	5.7	4.3	4.5	1	4537.43	1264.5	2130.79	0.72	13.75	0.99	0.52	0.25	0.23	0.44	41.16	7.5	28.8622	27.6751	20.6917	13.6276	5.828
25	5	2	1.5895	98.9	1.1	17.4848	3.1	1.38	1.29	7.7	6	6	0.7	4614.78	1328.63	2297.38	0.71	13.39	1.05	0.5	0.25	0.24	0.43	46.84	7.2	31.157	26.8566	19.996	13.8127	5.124
25	5	3	1.6705	97.5	2.5	18.3752	4.3	1.21	1.21	6.3	4.3	10.8	1.7	4714.01	1297	2334.54	0.72	11.91	0.92	0.5	0.26	0.23	0.4	45.89	7.3	31.2007	23.8305	19.1923	14.4969	3.876
25	5	4	1.5059	99.1	0.9	16.565	2.8	1.29	1.22	8.7	6.7	4.6	2.3	4992.46	1227.75	2139	0.75	14.49	0.6	0.57	0.27	0.16	0.44	49.57	6.5	31.5495	20.1779	19.3761	15.3226	2.34
35	5	1	4.9719	83.14	16.86	29.8317	3.9	0.81	1.08	11.7	10	5.8	7	5337.47	1505.5	2637.33	0.72	13.13	1.02	0.51	0.27	0.23	0.42	53.64	8.3	28.5099	27.0592	18.6163	13.7669	5.032
35	5	2	3.8705	83.48	16.52	23.2231	5.2	0.79	1.03	9.3	7.3	5.8	7.3	5085.85	1411.5	2460.17	0.72	13.53	0.98	0.51	0.26	0.23	0.42	55.64	8.5	28.3302	29.1454	18.7899	13.2952	7.44
35	5	3	4.1653	82.22	17.78	24.992	4	0.86	1.06	11.3	9.7	5.1	8	4816.96	1228.33	2096.95	0.75	13.33	0.68	0.57	0.26	0.18	0.45	45.97	8.8	27.8923	32.8234	18.7525	12.4637	4.076
35	5	4	6.1916	90.95	9.05	37.1498	4.9	0.87	1.11	8.7	7.7	9.6	5	5050.35	1318.13	2217.83	0.74	14.55	0.73	0.56	0.25	0.19	0.48	53.99	7.8	29.6536	24.0628	19.4128	14.4443	4.948
15	8	1	0.3665	98.3	1.7	7.6957	4.1	1.25	1.13	3.7	1.7	0	0	4502.31	1149.63	2069.04	0.74	12.66	0.69	0.54	0.27	0.19	0.41	35.48	7.9	28.5782	30.98	18.358	12.8805	3.328
15	8	2	0.72	99.4	0.6	15.1407	5.4	1.45	0.93	3.7	2.5	11	0.7	4735.63	1131.38	1844.63	0.76	15.13	0.54	0.61	0.25	0.14	0.5	43.39	6.5	32.4139	20.5979	19.0533	15.2277	3.436
15	8	3	0.4738	99.2	0.8	11.2552	7.5	1.36	0.98	3	1.3	11	1	4835.85	1204.67	1955.11	0.75	12.92	0.62	0.6	0.25	0.16	0.51	41.92	6.6	32.9516	21.7191	19.001	14.9742	4.004
15	8	4	0.5258	98.9	1.1	11.0425	6.2	1.24	0.7	3.3	1.7	5.5	1.3	4694.39	1146.5	1829.5	0.76	13.04	0.58	0.61	0.25	0.14	0.52	38.77	7.5	32.0398	27.3118	18.8325	13.7098	4.916
25	8	1	1.1448	94.5	5.5	14.8823	3.9	1.34	1.35	6.3	4.3	5.6	4.3	5190.07	1218	2058.92	0.77	13.58	0.5	0.6	0.26	0.13	0.47	47.42	7.1	34.993	25.4222	19.0933	14.137	3.88
25	8	2	1.1563	90.6	9.4	15.0325	4.7	1.43	1.3	5.7	4	9	2.7	4775.65	1164.88	1925.21	0.75	14.21	0.59	0.59	0.26	0.15	0.49	43.12	7.8	32.5789	29.1367	18.22	13.2972	3.668
25	8	3	1.2681	92.6	7.4	16.4848	3.8	1.5	1.16	6.3	4.3	8.8	3.3	4896.33	1205.33	2062.39	0.75	14.38	0.59	0.58	0.26	0.16	0.46	45.77	7.1	34.0875	26.2847	18.5489	13.942	3.572
25	8	4	1.4316	98.1	1.9	18.611	4.7	1.38	1.06	6	4	12	0.7	4990.38	1253.38	2156.17	0.75	12.17	0.64	0.57	0.26	0.17	0.45	43.22	7.4	32.6662	21.1131	18.9762	15.1112	3.8
35	8	1	6.139	77	23	36.6835	4.2	0.91	1.12	10.7	9	5.4	8	5120.55	1328	2004.29	0.74	15.89	0.71	0.61	0.23	0.16	0.56	56.72	8.2	27.464	31.5048	17.2593	12.7618	4.628
35	8	2	5.8802	83.1	16.9	35.281	3.3	0.77	1.17	13	11	3.3	6	5297.86	1450.83	2568.83	0.72	15.18	1	0.52	0.27	0.21	0.41	53.71	7.8	27.6042	28.1088	19.6	13.5296	3.26
35	8	3	4.6494	80.8	19.2	27.8965	4.1	0.88	1.16	10.7	9	7.7	6.3	4928.81	1654.13	2125.63	0.65	15.35	2.56	0.56	0.19	0.26	0.64	52.02	8	28.3378	32.4041	18.7687	12.5585	7.724
35	8	4	4.6183	80.9	19.1	27.7097	3.6	0.82	1.22	12	10	4.7	8	4825.67	1236	2075.54	0.74	15.88	0.68	0.57	0.25	0.18	0.48	55.71	8	28.9873	30.8815	17.4695	12.9027	5.932
